# Supplementary material for: Prenatal nicotine exposure leads to epigenetic alterations in peripheral nervous system signaling genes in the testis of the rat
Source: Epigenetics Chromatin. 2024 May 7;17:14. doi: 10.1186/s13072-024-00539-5 (PMC11075221; doi:10.1186/s13072-024-00539-5)
Supplement: Supplementary file 1 — Additional file 1. Additional information; differentially methylated regions in the testis. [file 13072_2024_539_MOESM1_ESM.xlsx]

## Sheet: DMR_MedIP-seq
Chrom	Start	End	annotation	gene Length	distance To TSS	geneId	log2(FC)	P-value	P-adj
chr7	72284184	72284768	Distal Intergenic	6620	81396	LOC120093645	-7.32465	1.07103e-29	2.70595e-25
chr4	122141807	122142536	Intron (NM_153729.2/Vom1r90, intron 2 of 2)	9004	5520	Vom1r90	3.91201	7.45766e-26	1.25612e-21
chr3	11908627	11909473	Intron (XM_039105367.1/Gtf3c5, intron 2 of 11)	19906	4299	Gtf3c5	3.35406	3.92432e-24	4.95739e-20
chr7	100874954	100875742	Intron (XR_005486718.1/Khdrbs3, intron 1 of 10)	150534	37021	Khdrbs3	-4.42468	6.42557e-21	6.49368e-17
chr14	9246891	9247389	Intron (XM_006250676.4/Sec31a, intron 17 of 28)	54852	32470	Sec31a	-6.43158	1.87321e-15	1.57756e-11
chr8	37724468	37724974	Distal Intergenic	930	4311	Olr1202	-3.81679	3.21786e-15	2.32284e-11
chr3	15934386	15935072	Promoter (<=1kb)	38053	0	Eng	-2.3766	1.00826e-10	6.36845e-07
chr2	227397698	227398160	Intron (XM_039102726.1/Tspan5, intron 1 of 6)	13208	-59190	LOC120100954	-4.64191	3.85466e-10	2.16418e-06
chrY_NW_023637720v1_random	885141	885682	Distal Intergenic	1648	-748059	LOC120099639	2.62585	3.42785e-09	1.73209e-05
chr8	11079951	11080538	Distal Intergenic	55615	-53284	Sesn3	-1.79752	9.63644e-09	4.42663e-05
chr2	214466686	214467185	Distal Intergenic	66502	-133918	Ugt8	-4.70951	2.31205e-08	9.73568e-05
chrX	21195977	21196393	Distal Intergenic	82381	-58406	Iqsec2	-5.01555	4.90686e-08	0.000177103
chr12	7186964	7187395	Distal Intergenic	12640	-12228	Pomp	-8.40292	4.81134e-08	0.000177103
chr12	14034712	14035873	Promoter (2-3kb)	7920	2597	Lfng	-1.89636	7.58257e-08	0.000239467
chr10	103734752	103735295	Exon (XM_039085684.1/Rbfox3, exon 4 of 12)	21254	9236	Rbfox3	-2.15962	7.13323e-08	0.000239467
chr8	84926144	84926620	Intron (NM_019267.1/Bckdhb, intron 8 of 10)	7302	55360	LOC120094216	-2.17252	1.25429e-07	0.000372818
chr7	3352825	3353283	Distal Intergenic	939	36991	Olr943	2.50163	1.42709e-07	0.000400615
chr2	174572680	174573189	Promoter (1-2kb)	7781	-1676	Clk2	-2.20563	1.53712e-07	0.000401419
chr10	97434896	97435358	Distal Intergenic	12229	28861	LOC120095209	-2.63135	1.58883e-07	0.000401419
chr1	225434935	225435514	Distal Intergenic	133	60452	LOC120100391	1.99063	2.04228e-07	0.000491412
chrY_NW_023637720v1_random	1018630	1019165	Distal Intergenic	1648	-614576	LOC120099639	2.4907	2.2472e-07	0.000516142
chr10	107143839	107144423	Promoter (2-3kb)	25652	2769	LOC102551980	-1.82755	3.92896e-07	0.000763578
chr4	81268632	81269317	Promoter (1-2kb)	4303	-1663	Hoxa2	-1.86699	3.8736e-07	0.000763578
chr8	55094586	55095186	Exon (XR_005487764.1/Dnaja4, exon 4 of 8)	15744	9123	Dnaja4	-2.52681	3.56377e-07	0.000763578
chr10	97778358	97778823	Distal Intergenic	1948	23636	LOC103693474	-2.53418	3.72501e-07	0.000763578
chr3	44660692	44661221	Promoter (<=1kb)	107	0	LOC120101940	-2.88262	4.42866e-07	0.000828816
chr7	50465367	50466373	Distal Intergenic	7474	32271	LOC120093590	-1.59968	5.97388e-07	0.00107807
chr5	53244649	53245214	Distal Intergenic	3165	1103859	LOC120102854	2.15715	8.98424e-07	0.00156543
chr17	53713437	53714106	Promoter (1-2kb)	6221	-1304	LOC120097865	-1.50765	1.4844e-06	0.00249331
chr4	81303362	81304827	Promoter (1-2kb)	3894	1407	Hoxa5	-1.9356	1.52964e-06	0.00249331
chr13	74374343	74374964	Intron (XR_005492333.1/LOC102554129, intron 2 of 2)	72403	5379	LOC102554129	-1.97699	2.10418e-06	0.00332263
chrY_NW_023637720v1_random	834476	835124	Distal Intergenic	1648	-798617	LOC120099639	1.82233	2.47153e-06	0.00350555
chr12	41428195	41428824	Intron (XM_039089041.1/Cabp1, intron 2 of 6)	24325	3590	Cabp1	1.52521	2.29828e-06	0.00350555
chr5	55755257	55755891	Distal Intergenic	16796	59800	Aptx	-1.34058	2.49752e-06	0.00350555
chr5	39847999	39848614	Distal Intergenic	213442	-282744	Fut9	-1.41425	2.36866e-06	0.00350555
chr8	54213079	54213514	Distal Intergenic	26722	-7875	Sln	-2.62323	2.71334e-06	0.00369991
chr15	99332344	99332830	Intron (XM_039093417.1/Clybl, intron 1 of 8)	222048	48695	Clybl	-3.09245	2.78244e-06	0.00369991
chr11	85459420	85460112	Distal Intergenic	7038	-127367	LOC102550875	1.73001	3.43113e-06	0.00444552
chr14	96963924	96964423	Intron (XM_017599129.2/Commd1, intron 1 of 2)	92097	8136	Commd1	-1.75005	3.79808e-06	0.00479792
chr12	7224132	7224590	Distal Intergenic	12640	-49396	Pomp	-2.19284	3.91256e-06	0.004822
chr14	77033405	77033993	Distal Intergenic	104	-3492	LOC120096748	-1.66972	4.07411e-06	0.00490154
chr3	75743693	75744077	Distal Intergenic	924	9555	Olr715	2.21914	4.60248e-06	0.00540845
chr2	239747681	239748041	Distal Intergenic	14881	-91777	LOC102548237	2.34662	4.7544e-06	0.00546
chr3	100817125	100817680	Promoter (<=1kb)	5537	0	Actc1	-1.61058	5.44831e-06	0.00598485
chr2	123882506	123882933	Promoter (<=1kb)	58743	0	Mfsd8	-2.36272	5.43037e-06	0.00598485
chr2	201147230	201147662	Distal Intergenic	8568	122526	LOC120100609	2.26087	5.78065e-06	0.00621482
chrX	102992353	102992855	Distal Intergenic	5212	56851	Trap1a	1.6758	6.9211e-06	0.00723639
chr15	54058400	54058860	Intron (XM_039094038.1/Dgkh, intron 1 of 27)	87221	9439	Dgkh	-3.72449	7.01728e-06	0.00723639
chr1	66367101	66367602	Promoter (1-2kb)	942	1890	Vom1r31	1.74363	7.60426e-06	0.00753418
chr19	22879304	22879764	Promoter (<=1kb)	1865	395	LOC120098580	1.4462	7.57611e-06	0.00753418
chr4	18371039	18371442	Distal Intergenic	97184	153618	LOC102551166	2.46012	7.84475e-06	0.00762299
chr8	1094387	1095016	Distal Intergenic	29551	168634	LOC103693002	-1.54509	9.6227e-06	0.00917425
chrY_NW_023637720v1_random	1738560	1739186	Distal Intergenic	3383	-93524	LOC120099640	1.83619	9.90689e-06	0.00927028
chr13	31227082	31227886	Distal Intergenic	65105	-21847	LOC288978	1.7194	1.05913e-05	0.00973056
chrY_NW_023637720v1_random	890059	890904	Distal Intergenic	1648	-742837	LOC120099639	1.55121	1.07967e-05	0.00974207
chr11	10048646	10049004	Distal Intergenic	107	244848	LOC120095811	2.17718	1.1161e-05	0.00989415
chr2	230393620	230394125	Intron (XM_039102730.1/Unc5c, intron 2 of 12)	125804	-15291	Unc5c	1.71343	1.24107e-05	0.0108123
chr12	22867820	22868236	Exon (XR_005491731.1/LOC120095855, exon 3 of 3)	8254	8159	LOC120095855	2.83542	1.45477e-05	0.0116682
chr4	117676089	117676443	Promoter (<=1kb)	4345	0	Spr	2.30277	1.39708e-05	0.0116682
chr7	46127654	46128040	Distal Intergenic	42207	-22493	E2f7	2.24018	1.4389e-05	0.0116682
chrX	116624157	116624709	Distal Intergenic	5957	8892	Rhox7	1.88571	1.45308e-05	0.0116682
chrY_NW_023637720v1_random	1023546	1024381	Distal Intergenic	1648	-609360	LOC120099639	1.52865	1.36834e-05	0.0116682
chr7	4832166	4832650	Distal Intergenic	952	114354	Olr991	1.94927	1.50826e-05	0.0119082
chr2	69499893	69500324	Distal Intergenic	725	479800	LOC120100560	2.62552	1.69794e-05	0.0131995
chr12	43475036	43476006	Intron (XM_017598546.2/RGD1306556, intron 6 of 12)	81212	4096	RGD1306556	1.22785	1.7862e-05	0.0136753
chr5	97681434	97681848	Intron (XM_039109510.1/Ttc39b, intron 2 of 18)	64875	-13232	Ttc39b	-3.33954	1.93372e-05	0.0145837
chr1	74539764	74540089	Distal Intergenic	36142	125789	Bsph1	1.95188	1.9662e-05	0.0146106
chr14	9263886	9264463	Exon (XM_006250676.4/Sec31a, exon 26 of 29)	54852	49465	Sec31a	-1.57702	2.10217e-05	0.0153637
chr17	55234059	55235510	Intron (XM_039096478.1/Odad2, intron 14 of 14)	1182	63298	LOC685434	-1.74481	2.12836e-05	0.0153637
chr5	48924763	48925358	Distal Intergenic	11262	-136568	LOC108350951	-1.51906	2.20315e-05	0.0156796
chr2	69896984	69897335	Distal Intergenic	129	-549272	LOC120101245	1.98088	2.29601e-05	0.0161135
chr2	69839881	69840354	Distal Intergenic	129	-606253	LOC120101245	1.9796	2.47915e-05	0.0163727
chr10	43064448	43064943	Distal Intergenic	921	-7941	Olr1434	1.82227	2.48315e-05	0.0163727
chr1	225602473	225602924	Intron (XM_039084334.1/Rfx3, intron 3 of 17)	237741	91279	Rfx3	-1.91044	2.49495e-05	0.0163727
chr8	113470372	113470778	Distal Intergenic	37679	45998	LOC120094274	-2.07036	2.38246e-05	0.0163727
chrX	55973849	55974365	Distal Intergenic	408	-83541	LOC680959	1.66677	2.56493e-05	0.0165687
chr3	63655621	63656794	Distal Intergenic	1399	11007	RGD1564319	1.55224	2.5904e-05	0.0165687
chr10	68213060	68213604	Promoter (2-3kb)	9924	2608	Rasl10b	-1.5647	2.8148e-05	0.017779
chr5	5470148	5470898	Distal Intergenic	1730	5497	Rbpjl2	-1.20106	2.90653e-05	0.0179106
chr8	78470183	78470741	Intron (XR_005488317.1/LOC108351748, intron 6 of 7)	13946	34846	LOC108351748	-1.28592	2.88303e-05	0.0179106
chr1	238174633	238175128	Distal Intergenic	50718	-40854	LOC100361434	1.6374	3.16916e-05	0.0192937
chr3	141397718	141398338	Promoter (<=1kb)	1270	0	Foxs1	-1.51352	3.53293e-05	0.0212523
chr15	86285101	86285671	Distal Intergenic	4039	-557812	Slitrk1	1.47206	3.58394e-05	0.0212737
chr14	9237151	9237934	Exon (XM_006250676.4/Sec31a, exon 10 of 29)	54852	22730	Sec31a	1.2569	3.63304e-05	0.0212737
chr10	81298910	81299687	Promoter (<=1kb)	16207	983	Hoxb3	-1.84564	3.66279e-05	0.0212737
chr5	21770351	21770916	Distal Intergenic	10590	21288	LOC102551372	-1.78473	3.73251e-05	0.0214322
chrY	1986572	1987866	Distal Intergenic	1736	-112425	LOC103694568	1.4365	3.85393e-05	0.0218808
chr16	66182670	66183293	Intron (XM_039094932.1/Kcnu1, intron 14 of 25)	48282	6690	Kcnu1	-1.30997	3.93488e-05	0.0220922
chr5	133180420	133180960	Intron (XM_039110006.1/Foxj3, intron 3 of 12)	87606	39537	Foxj3	-1.45444	4.12095e-05	0.0226339
chr1	81204342	81204988	Exon (NM_021578.2/Tgfb1, exon 4 of 7)	16317	7811	Tgfb1	-1.58586	4.11901e-05	0.0226339
chr15	67478327	67478713	Promoter (<=1kb)	14207	743	LOC120097188	2.07718	4.42983e-05	0.0236393
chr19	55072906	55073358	Distal Intergenic	549497	-6924	Pard3	-1.81821	4.36882e-05	0.0236393
chr11	29905892	29906246	Distal Intergenic	3597	6404	LOC103693516	-2.79695	4.44436e-05	0.0236393
chr10	72277274	72277819	Promoter (<=1kb)	2943	0	LOC120095168	-1.5726	4.68185e-05	0.0243891
chr10	72138721	72139130	Intron (XM_039086379.1/Ppm1e, intron 1 of 5)	83501	-3579	Ppm1e	-2.39436	4.65741e-05	0.0243891
chr3	24584000	24584556	Distal Intergenic	506	28921	RGD1561736	1.46324	4.74166e-05	0.0244486
chrX	88047752	88048266	Distal Intergenic	2799	302127	Nap1l3	1.86404	4.82387e-05	0.0246212
chrX	36057087	36057530	Distal Intergenic	1797	-32918	RGD1563991	2.17954	4.94537e-05	0.0249333
chrX	80137784	80139249	Distal Intergenic	901	88993	LOC120099227	1.75489	4.98369e-05	0.0249333
chr15	30095794	30096279	Distal Intergenic	3782	-5340	Gzmbl1	2.3208	5.50787e-05	0.0272856
chr12	18848440	18849482	Distal Intergenic	3220	-10926	LOC102546903	1.50751	5.59939e-05	0.0274696
chr13	34379710	34380169	Distal Intergenic	131	282474	LOC120096396	1.84706	5.721e-05	0.0275316
chrX	138611778	138612731	Intron (XM_006257597.4/Atp11c, intron 17 of 28)	115834	67561	Atp11c	1.16256	5.67612e-05	0.0275316
chr14	4787278	4787638	Intron (XM_039092264.1/Abcg3, intron 7 of 17)	57241	5458	Abcg3	2.34441	5.98017e-05	0.0277103
chr14	45166716	45167204	Distal Intergenic	1884	231133	Slc25a52	2.00331	5.91498e-05	0.0277103
chr4	169720896	169721517	Promoter (<=1kb)	9125	-292	LOC500354	1.25519	5.95062e-05	0.0277103
chr7	106618285	106619039	Promoter (<=1kb)	2038	559	Lypd2	-1.12529	6.03232e-05	0.0277103
chr2	210150818	210151279	Distal Intergenic	137257	-13534	Abca4	-1.80927	5.8875e-05	0.0277103
chr4	169696416	169697060	Promoter (1-2kb)	13448	-1986	Wbp11	1.14839	6.09548e-05	0.0277482
chr15	19730104	19730696	Distal Intergenic	9552	-23372	LOC120096951	-1.81754	6.48149e-05	0.029242
chr14	100152912	100153470	Distal Intergenic	33214	-96263	Fancl	1.52083	6.64857e-05	0.0297303
chr5	30755332	30755729	Distal Intergenic	106	295386	LOC120103219	2.33782	6.85259e-05	0.0301578
chr13	37222612	37223037	Intron (NM_001114392.1/Gpr39, intron 1 of 1)	897	107155	Gpr39	2.31153	6.97036e-05	0.0301578
chr5	66443178	66443692	Distal Intergenic	46597	-363190	Smc2	1.75622	6.87897e-05	0.0301578
chr17	57543236	57543921	Distal Intergenic	1601	30078	LOC100909729	1.08133	6.98291e-05	0.0301578
chr4	166732181	166732580	Distal Intergenic	3045	-54543	Kap	1.87592	7.08195e-05	0.0303263
chr2	5097064	5097462	Distal Intergenic	6522	17866	LOC103691402	2.91618	7.83619e-05	0.0319218
chr3	11488673	11489052	Distal Intergenic	37719	-31470	Olfm1	2.82623	7.63205e-05	0.0319218
chrX	50821554	50821904	Distal Intergenic	5735	11368	LOC102553413	1.90848	7.72161e-05	0.0319218
chrX	76267835	76268226	Distal Intergenic	89294	159698	Cylc1	1.66702	7.85643e-05	0.0319218
chr7	116466765	116467414	Intron (NM_133313.2/Atxn10, intron 2 of 11)	140	-9298	LOC120093968	-1.42286	7.89675e-05	0.0319218
chr10	43907710	43908223	Exon (XM_039087219.1/Obscn, exon 10 of 119)	145604	11493	Obscn	-1.83659	7.72383e-05	0.0319218
chr11	50891573	50892074	Distal Intergenic	35462	-9633	LOC120095656	-1.97157	7.55381e-05	0.0319218
chr5	142304244	142304793	Intron (XM_006238935.4/Adgrb2, intron 1 of 29)	63342	5055	Adgrb2	-1.58884	8.05542e-05	0.0323048
chr8	56216317	56216877	Intron (XM_039082385.1/Scaper, intron 11 of 32)	215340	-68262	Scaper	1.26332	8.42829e-05	0.033272
chr4	31616262	31616881	Distal Intergenic	97	75929	Mir653	-1.29227	8.4239e-05	0.033272
chr5	1009105	1009587	Distal Intergenic	5235	35557	LOC120102942	1.72949	8.84039e-05	0.0345134
chr4	89185817	89186338	Distal Intergenic	33414	289260	LOC120102288	1.37524	8.87937e-05	0.0345134
chr7	4621915	4622868	Distal Intergenic	960	-10286	Olr987	1.72476	9.08476e-05	0.0345565
chr6	127946588	127947217	Exon (XM_039112990.1/Begain, exon 5 of 6)	9180	5613	Begain	-1.24607	9.09563e-05	0.0345565
chr16	17572244	17572805	Distal Intergenic	2380	-25593	LOC120097429	-1.37818	9.03904e-05	0.0345565
chr11	82314064	82314532	Distal Intergenic	1872	35777	LOC100362453	-1.99263	9.28263e-05	0.0350038
chr6	77302187	77302690	Distal Intergenic	107	-65217	LOC120093280	-1.58007	9.40915e-05	0.0352181
chr12	4460270	4460587	Distal Intergenic	25197	-21603	LOC102548389	2.03299	9.63113e-05	0.0357839
chrY	2892456	2892915	Distal Intergenic	1832	191285	LOC108353309	2.08789	9.87483e-05	0.0364215
chrX	79738064	79738667	Distal Intergenic	96850	115432	Klhl4	1.7023	0.000101112	0.0367808
chr19	41946201	41946683	Distal Intergenic	153085	-106167	Adamts18	1.65709	0.000102003	0.0367808
chr1	16494925	16495666	Intron (XM_017589835.2/Themis, intron 3 of 4)	189984	128223	Themis	-1.27701	0.000101694	0.0367808
chr17	19712983	19713408	Intron (NM_001037664.1/Dtnbp1, intron 5 of 9)	71449	7764	Dtnbp1	-1.45977	0.000102634	0.0367808
chr2	172695921	172696379	Exon (NM_001107702.1/Fcrl2, exon 7 of 8)	12754	10682	Fcrl2	-1.81491	0.000104154	0.0370625
chr1	18817102	18817668	Distal Intergenic	301	65491	LOC120097699	-1.41618	0.000105622	0.0373223
chr13	16764101	16764782	Distal Intergenic	23706	-142784	LOC108352514	1.21765	0.000106467	0.0373595
chr6	22203963	22204347	Distal Intergenic	5345	15125	LOC102547438	1.94506	0.000109337	0.0381019
chr13	101434659	101436656	Intron (NM_206851.1/Smyd2, intron 6 of 11)	41307	29920	Smyd2	1.40671	0.000110679	0.0383055
chrX	36671016	36671836	Distal Intergenic	188	149710	LOC120099533	1.55329	0.000113099	0.0388768
chr16	1385568	1385925	Distal Intergenic	35435	-26448	Anxa11	1.89958	0.00011887	0.0395166
chr12	18271780	18272793	Distal Intergenic	14632	49298	LOC120095902	1.26435	0.000116952	0.0395166
chr1	69500963	69501632	Distal Intergenic	39185	53057	Nlrp2	-1.35088	0.000115819	0.0395166
chr9	72530905	72531478	Distal Intergenic	13581	-89477	LOC120094698	-1.5311	0.00011832	0.0395166
chr18	62381124	62381645	Distal Intergenic	16666	-88957	LOC120098190	-1.54736	0.000118451	0.0395166
chr9	151536	152250	Distal Intergenic	16754	129022	LOC108351419	1.48653	0.000120016	0.0396368
chr11	6479936	6480545	Distal Intergenic	130	38762	LOC120095765	-1.18882	0.000121166	0.0397565
chr18	27580225	27581435	Exon (XR_005496039.1/Psd2, exon 3 of 10)	51086	14639	Psd2	-1.26004	0.000122051	0.0397886
chr2	85506116	85506698	Distal Intergenic	188808	-6786	Sirpd	1.63111	0.000123149	0.0398893
chrY	15638249	15638686	Distal Intergenic	7783	-26989	LOC120099615	1.99946	0.000126978	0.0405171
chr12	19402049	19403249	Intron (XM_039090059.1/Srrt, intron 10 of 19)	7098	3049	Srrt	1.35991	0.000127036	0.0405171
chr12	17743597	17744640	3' UTR	3069	-10917	RGD1566006	1.31536	0.000127493	0.0405171
chr15	56101491	56102014	Distal Intergenic	12753	-409961	LOC120097184	1.75548	0.000137073	0.0432894
chr1	39540084	39540657	Intron (XM_039095378.1/LOC102552482, intron 4 of 6)	24807	-74511	LOC120100087	-1.48487	0.000140281	0.0440272
chr11	76967301	76967888	Distal Intergenic	1278	10406	Sst	-1.44469	0.000142282	0.0443798
chr8	2245399	2245986	Distal Intergenic	133	-122896	LOC120094448	1.2938	0.000144972	0.0449413
chr11	81338393	81338739	Distal Intergenic	939	-12529	Olr1567	1.83988	0.000149131	0.0459486
chr11	42233632	42233953	Distal Intergenic	5770	26349	LOC680585	2.24945	0.000166628	0.0481125
chr1	72586020	72586555	Distal Intergenic	10246	-31961	Zfp551	1.64109	0.000162772	0.0481125
chr2	5161668	5162528	Distal Intergenic	17345	20183	LOC102548988	1.4901	0.000163926	0.0481125
chr12	10203784	10204308	Distal Intergenic	1769	-7436	LOC100360200	1.40134	0.000163916	0.0481125
chr9	89412873	89413447	Distal Intergenic	8987	56531	LOC103690569	1.27615	0.000161826	0.0481125
chrX	99308911	99309461	Distal Intergenic	915	35165	Bex3	1.2195	0.00016531	0.0481125
chr5	14990087	14990702	Intron (XR_353842.4/LOC102552817, intron 1 of 1)	11783	17954	LOC120102814	1.1957	0.000161941	0.0481125
chr16	43745524	43746143	Intron (XM_039094511.1/Tenm3, intron 12 of 39)	334408	101344	Tenm3	1.14116	0.000163283	0.0481125
chr17	9487106	9487619	Distal Intergenic	14728	-10839	Fgfr4	-1.98086	0.000158246	0.0481125
chr13	71004680	71005116	Intron (XM_002728025.5/Pappa2, intron 11 of 21)	273957	142758	Pappa2	-2.18301	0.000165468	0.0481125
chr2	216598370	216598700	Distal Intergenic	514	-97068	LOC108350287	-2.26826	0.000166052	0.0481125
chr10	58926386	58926751	Distal Intergenic	945	-35086	Olr1507	2.01945	0.000170962	0.0485147
chr4	150024711	150025125	Distal Intergenic	135	-19970	LOC120102672	1.83262	0.000172821	0.0485147
chr8	51749946	51750432	Distal Intergenic	20734	-16345	LOC120094149	1.65979	0.000170126	0.0485147
chr3	729057	729851	Distal Intergenic	2087	-247476	LOC120101496	1.06291	0.000170946	0.0485147
chrX	75411252	75411881	Distal Intergenic	1809	-102335	LOC120099373	-1.30472	0.000171884	0.0485147
chr3	105514712	105515243	Intron (XM_039104249.1/Bmf, intron 4 of 4)	20418	4708	Bmf	-1.62961	0.000182282	0.0508879
chr8	54137570	54138242	Exon (XR_005488196.1/LOC120094161, exon 3 of 3)	16439	9139	LOC120094161	-1.45703	0.000185735	0.051567
chr16	60481176	60482216	Promoter (2-3kb)	194	-2039	LOC120097607	1.14034	0.00019254	0.0531642
chr14	87817084	87817414	Distal Intergenic	16056	263873	LOC108352800	1.8323	0.000197986	0.0543707
chr8	19995747	19996360	Intron (XM_039080921.1/Dnm2, intron 1 of 13)	81099	17299	Dnm2	-1.36799	0.00020565	0.0561702
chr2	52198400	52198872	Distal Intergenic	3921	-14918	LOC102548142	1.94668	0.000211119	0.0573539
chr17	57538297	57539187	Distal Intergenic	1601	25139	LOC100909729	1.02242	0.000213555	0.0577055
chr4	82674396	82675027	Intron (XM_039108137.1/Creb5, intron 6 of 8)	126157	6233	Creb5	-1.30236	0.000214787	0.0577298
chr1	78257185	78257957	Distal Intergenic	7008	40674	Ceacam12	1.7951	0.000217808	0.0579965
chr1	151765651	151766346	3' UTR	4930	3888	Kctd14	-1.05354	0.000218075	0.0579965
chr13	82435405	82435803	Promoter (<=1kb)	1443	0	RGD1559938	-2.13869	0.00021963	0.0581043
chrX	80104705	80105125	Distal Intergenic	901	55914	LOC120099227	1.7826	0.00022185	0.0583857
chr18	24394877	24395507	Distal Intergenic	6836	-51902	Tslp	-1.15884	0.000225864	0.0591341
chrX	53754689	53755090	Distal Intergenic	4070	36101	Ppp4r3c	1.93093	0.000227454	0.059148
chr16	52895367	52895701	Distal Intergenic	49124	153173	Msr1	1.81967	0.000233213	0.059148
chr10	43192159	43192598	Distal Intergenic	921	-7070	Olr1439	1.69686	0.00024201	0.059148
chrX	47936134	47936619	Intron (NM_001370876.1/Dmd, intron 9 of 78)	1826516	258431	Dmd	1.53764	0.000239669	0.059148
chrY_NW_023637720v1_random	877543	877936	Distal Intergenic	1648	-755805	LOC120099639	1.49059	0.000233615	0.059148
chr2	85025130	85025603	Intron (XR_005500773.1/LOC100909964, intron 1 of 4)	38372	14029	LOC100909964	1.37366	0.00024029	0.059148
chrY_NW_023637720v1_random	1743561	1744318	Distal Intergenic	3383	-98525	LOC120099640	1.28611	0.000231679	0.059148
chr2	58299646	58300370	Distal Intergenic	23129	-26688	Ugt3a2	1.12466	0.000236559	0.059148
chr1	69921352	69922160	Distal Intergenic	10443	17230	Lilrb3	1.01592	0.00023785	0.059148
chr8	120911873	120912570	Intron (XM_039082737.1/Ulk4, intron 2 of 19)	248110	6418	Ulk4	-1.16288	0.000242304	0.059148
chr10	48031482	48031937	Distal Intergenic	261	-120765	LOC100360645	-1.75867	0.000237825	0.059148
chr2	103118214	103118632	Exon (XR_005500822.1/LOC120100782, exon 3 of 3)	5067	-16858	LOC102549474	-2.0092	0.00023541	0.059148
chrUn_NW_023637829v1	17361	17752	Intron (XR_005498838.1/LOC108351603, intron 3 of 3)	79271	62297	LOC108351603	-2.40555	0.00023941	0.059148
chr3	2926683	2927192	Promoter (1-2kb)	2563	-1236	LOC120101859	1.43884	0.000248183	0.0602917
chr15	71517576	71518729	Distal Intergenic	5345	649938	LOC108353042	1.19876	0.000249841	0.060404
chr4	18648391	18648801	Distal Intergenic	13093	-95701	LOC103692033	1.34992	0.000256112	0.0613335
chr2	33412177	33412569	Distal Intergenic	31977	-25622	LOC120100692	-2.16364	0.000255018	0.0613335
chr13	83962996	83963739	Distal Intergenic	10108	14873	Itln1	-1.27123	0.000257388	0.0613481
chr19	37560818	37561297	Exon (XM_006255601.4/Dhodh, exon 6 of 10)	14075	11947	Dhodh	-1.52866	0.000262604	0.0622976
chr6	80282650	80283173	Distal Intergenic	104	381160	LOC120093311	1.33103	0.000263875	0.0623066
chrX	90379392	90379901	Distal Intergenic	717	-189245	LOC108353271	1.55617	0.000271382	0.063781
chr13	100844238	100844902	Intron (XM_006250433.4/Kcnk2, intron 3 of 6)	141271	62479	Kcnk2	-1.10001	0.000282734	0.0661414
chr15	15348604	15349050	Intron (XM_039093628.1/Fhit, intron 7 of 9)	8551	-92330	LOC103693285	1.58092	0.000286824	0.066789
chrX	55961561	55962134	Distal Intergenic	408	-95772	LOC680959	1.58419	0.000290471	0.0673279
chr14	75674702	75675479	Exon (XM_039091973.1/Dok7, exon 6 of 9)	12010	23332	Lrpap1	-1.13903	0.000297158	0.0685635
chr8	9817267	9817908	Distal Intergenic	3951	-21200	LOC120094358	-1.18194	0.000299266	0.0685953
chr12_NW_023637711v1_random	571435	571850	Distal Intergenic	3805	-84429	LOC120099622	-1.74205	0.000300011	0.0685953
chr11	78762569	78763358	Distal Intergenic	524	18223	RGD1559972	1.09567	0.00030225	0.0687959
chrY	18265936	18266654	Promoter (<=1kb)	5731	0	LOC120099597	1.71386	0.000306096	0.0690981
chr16	54873205	54873717	Distal Intergenic	17830	364773	LOC108348401	1.54011	0.000307321	0.0690981
chr14	65096211	65096627	Distal Intergenic	114072	-174712	Lcorl	1.46331	0.00030768	0.0690981
chr2	28635643	28636021	Distal Intergenic	11922	84974	Enc1	1.78327	0.000310424	0.0694059
chr8	6007883	6008503	Distal Intergenic	58337	-64713	Pgr	-1.3576	0.000312379	0.0695353
chrX	83743406	83744127	Distal Intergenic	1062	-365076	Tgif2lx2	1.42026	0.000314544	0.0697102
chr3	98812916	98813268	Distal Intergenic	939	-7711	Olr790	2.17166	0.000325211	0.0703755
chr2	18588762	18589252	Distal Intergenic	514633	-1301144	Edil3	1.62542	0.000325477	0.0703755
chr4	107354335	107354853	Distal Intergenic	132	859798	LOC120102663	1.53816	0.000326793	0.0703755
chr6	62340701	62341293	Distal Intergenic	59	-45194	LOC120093319	1.23848	0.000332346	0.0703755
chrY	4908228	4908955	Distal Intergenic	29681	207936	LOC120099596	1.12808	0.000332549	0.0703755
chr15	40965857	40966680	Distal Intergenic	6708	-48871	LOC108352934	1.12096	0.000324101	0.0703755
chr8	33816779	33817395	Exon (XR_005487905.1/Cdon, exon 8 of 14)	168	-10316	LOC120094427	1.06713	0.000331953	0.0703755
chr1	16944033	16944775	Intron (NM_001029902.2/Ptprk, intron 6 of 34)	1117	57511	LOC120098805	-1.13814	0.000326474	0.0703755
chr5	941130	941764	Distal Intergenic	5235	-31785	LOC120102942	-1.14595	0.000329035	0.0703755
chr16	76396171	76396822	Exon (NM_001127301.1/Cul4a, exon 12 of 20)	24719	-15472	Lamp1	-1.29937	0.00032122	0.0703755
chr10	89110915	89111859	Distal Intergenic	2234	15662	Sppl2c	-1.83861	0.000332867	0.0703755
chr14	57528147	57528641	Distal Intergenic	183275	-4818	Rbpj	-1.22439	0.000336405	0.0708274
chr4	154073061	154073484	Intron (XM_006237248.2/Bcl2l13, intron 2 of 6)	50819	16926	Bcl2l13	-1.79436	0.000338971	0.0710714
chr18	42486151	42486551	Distal Intergenic	23888	-244252	LOC120098276	1.98618	0.000353908	0.0715319
chrX	38011341	38011996	Distal Intergenic	132	286593	LOC120099492	1.58071	0.00035327	0.0715319
chr10	12924498	12925075	Distal Intergenic	1972	10134	Csap1	1.52765	0.000349963	0.0715319
chr19	22482827	22483216	Distal Intergenic	4096	11230	LOC102552540	1.48658	0.000350462	0.0715319
chr13	61640935	61641371	Distal Intergenic	106	100221	LOC120096464	1.45215	0.000347758	0.0715319
chr2	227259937	227260883	Exon (XR_005501343.1/LOC102547266, exon 2 of 3)	33066	10773	LOC102547266	1.16536	0.000351754	0.0715319
chr1	75580264	75581183	Distal Intergenic	43198	-72123	Sult2a1	-0.999924	0.000353416	0.0715319
chr2	169073475	169074082	Intron (XR_005501036.1/LOC120100856, intron 1 of 2)	11564	15018	LOC120100856	-1.32529	0.000348775	0.0715319
chr12	18990051	18990436	Distal Intergenic	31379	-21792	Agfg2	-2.48555	0.00035267	0.0715319
chr20	25870373	25871650	Distal Intergenic	6831	-17958	LOC120098821	1.1327	0.000362298	0.0729359
chr4	154663636	154664169	Exon (NM_207617.1/Iqsec3, exon 3 of 20)	96378	43141	Iqsec3	-1.25557	0.000365831	0.0733549
chr10	29910495	29911027	Distal Intergenic	132	-177764	LOC120095448	-1.51714	0.000371724	0.074242
chrX	142392828	142393416	Distal Intergenic	5373	-225866	Magea9	1.40488	0.000373883	0.0743791
chr4	24900232	24900841	Distal Intergenic	33314	-9096	Dmtf1	1.14249	0.000378263	0.0749554
chr8	25649232	25649611	Distal Intergenic	45911	-63033	Igsf9b	-2.00147	0.000381632	0.0753275
chr20	13948898	13949267	Intron (XR_001842549.2/LOC108353250, intron 2 of 2)	25350	13736	LOC108353250	1.53962	0.00038751	0.0761902
chr14	27370828	27371833	Distal Intergenic	734838	-266769	Adgrl3	-1.07135	0.000395501	0.07746
chr4	40989524	40990026	Distal Intergenic	8211	52512	LOC108350856	1.4272	0.000430109	0.0800686
chr14	21050628	21051363	Distal Intergenic	25589	-5363	RGD1565664	1.30013	0.000425144	0.0800686
chr13	13196187	13196881	Distal Intergenic	1000910	-331881	LOC304725	1.28911	0.000415625	0.0800686
chr7	18735350	18735941	Distal Intergenic	92491	106427	Ric8b	1.23034	0.000428144	0.0800686
chr18	76322857	76323576	Intron (XM_039096626.1/Zfp516, intron 1 of 4)	40086	-18824	Zfp516	1.16435	0.000423676	0.0800686
chrX	143344916	143345505	Distal Intergenic	1295	-186402	Ctag2	1.06013	0.000430788	0.0800686
chr16	22453054	22453801	Distal Intergenic	132	42868	LOC120097605	1.04299	0.000422925	0.0800686
chr4	44857560	44858300	Distal Intergenic	798	-108306	RGD1562178	-0.994538	0.000424002	0.0800686
chr19	23101927	23102639	Exon (XM_039097687.1/Tnpo2, exon 17 of 22)	70	4100	LOC120098707	-1.06378	0.000412599	0.0800686
chr3	41925613	41926319	Intron (XM_039104331.1/Gpd2, intron 13 of 16)	90901	78787	Gpd2	-1.16689	0.000422294	0.0800686
chr6	48608876	48609293	Intron (XM_017594037.2/Prkar2b, intron 2 of 10)	68406	22771	Prkar2b	-1.47859	0.000416815	0.0800686
chr12	13531348	13531870	Distal Intergenic	5297	-57332	LOC120095894	-1.49652	0.000415866	0.0800686
chr10	81270590	81271134	Promoter (1-2kb)	2209	1219	Hoxb5	-1.65792	0.000414749	0.0800686
chr10	52615749	52616135	Intron (XM_039085974.1/Cfap52, intron 9 of 10)	1883	4483	LOC100911946	-2.0982	0.000432589	0.0800686
chr8	41493453	41493835	Intron (XM_006242848.4/Ubash3b, intron 1 of 13)	143356	38119	Ubash3b	-2.24287	0.000431019	0.0800686
chr13	14966432	14966859	Distal Intergenic	45122	-347729	LOC103691604	2.04261	0.000447413	0.0806246
chr14	91646373	91646856	Promoter (<=1kb)	3448	0	LOC100363290	1.59089	0.000442585	0.0806246
chr2	221016028	221016650	Distal Intergenic	103	21527	LOC120101194	1.49258	0.000448358	0.0806246
chr14	101115753	101116277	Distal Intergenic	42927	509732	LOC102550092	1.25266	0.000440131	0.0806246
chr19	48309981	48310546	Intron (XM_017601451.2/Gse1, intron 1 of 15)	355078	35603	Gse1	-1.22533	0.000442517	0.0806246
chr1	76846315	76846864	3' UTR	11425	-14403	Meis3	-1.42013	0.000444006	0.0806246
chr4	84989733	84990128	Distal Intergenic	157194	-25136	Itprid1	-1.7834	0.000438994	0.0806246
chr5	153690069	153690437	3' UTR	16333	15611	Fam131c	-2.28449	0.000446688	0.0806246
chrY	6343659	6344108	Distal Intergenic	5796	39418	LOC120099584	1.49117	0.000450572	0.0807354
chrX	123930711	123931202	Distal Intergenic	1958	-46758	Prr32	1.92075	0.00045722	0.0813498
chr19	24875753	24876406	Intron (XM_039097679.1/Tbc1d9, intron 4 of 18)	41436	7195	Tbc1d9	-1.31626	0.000456262	0.0813498
chr12	46656893	46657337	Distal Intergenic	5312	30572	LOC120096018	1.70556	0.000462213	0.0818876
chr20	36591812	36592265	Distal Intergenic	5064	225280	LOC108349075	1.59861	0.000467335	0.0818876
chr18	41886489	41887372	Distal Intergenic	23888	-843431	LOC120098276	1.24994	0.00047147	0.0818876
chr1	82867309	82867870	3' UTR	56596	-9358	Akt2	-1.19064	0.000471587	0.0818876
chr10	87747366	87748103	Exon (XR_005490461.1/LOC102547852, exon 5 of 12)	20801	8965	LOC102547852	-1.21227	0.00046858	0.0818876
chr2	54871873	54872234	Distal Intergenic	18337	308303	LOC102550255	-2.15641	0.000466585	0.0818876
chr2	175731702	175732088	Exon (XM_039103984.1/Dennd4b, exon 19 of 28)	11041	6318	Dennd4b	-2.30828	0.00047073	0.0818876
chr17	28791749	28792066	Intron (XM_006253859.4/Lyrm4, intron 2 of 2)	115408	45308	Lyrm4	1.74615	0.000479262	0.0829352
chr16	18626480	18627028	Exon (XM_006252821.4/Il12rb1, exon 10 of 17)	12000	5741	Il12rb1	-1.18369	0.000481192	0.0829852
chr9	113534902	113535358	Distal Intergenic	20785	-5268	LOC120094816	1.64248	0.000492301	0.0833879
chrX	4048773	4049412	Distal Intergenic	1484	15947	LOC100359876	1.61377	0.000490797	0.0833879
chr5	1338460	1338834	Distal Intergenic	40280	-23535	Crispld1	1.49286	0.00049012	0.0833879
chrX	6390977	6392054	Distal Intergenic	2127	9755	RGD1562289	1.29325	0.00049222	0.0833879
chr4	86439449	86439979	Distal Intergenic	1262	-7799	Vom1r70	1.14653	0.000489185	0.0833879
chr3	2954856	2955462	Distal Intergenic	2563	-29409	LOC120101859	1.14324	0.000493429	0.0833879
chrX	46900995	46901404	Distal Intergenic	132	87344	LOC120099498	1.51555	0.000500502	0.0840967
chr12	29306378	29306834	Intron (XM_002727968.6/Tmem132c, intron 2 of 8)	322688	131066	Tmem132c	-1.36297	0.000500952	0.0840967
chr13	75666428	75666887	Promoter (<=1kb)	18280	0	LOC120096300	-1.81039	0.000507308	0.0848817
chr7	4708876	4712153	Distal Intergenic	952	-5660	Olr991	1.13804	0.000509989	0.0850486
chr6	72348223	72348985	Distal Intergenic	3849	10533	Cfl2	0.974312	0.000514261	0.0854789
chr5	39814129	39814511	Distal Intergenic	213442	-248874	Fut9	1.79847	0.000533186	0.0861515
chr15	51523725	51524162	Distal Intergenic	13341	-11625	LOC120097047	1.74719	0.000528862	0.0861515
chrX	45076594	45077113	Distal Intergenic	17243	255902	Da2-19	1.71773	0.000527576	0.0861515
chr3	163769334	163770479	Distal Intergenic	36941	125905	LOC102554479	1.23278	0.000524082	0.0861515
chr20	10726164	10726749	Promoter (2-3kb)	29721	2696	Trpm2	-1.09854	0.000532756	0.0861515
chr7	110825094	110825714	Exon (XM_039079896.1/Baiap2l2, exon 9 of 10)	3796	-3026	Slc16a8	-1.16912	0.000533652	0.0861515
chr1	217917832	217918447	Distal Intergenic	16031	-40628	Anxa1	-1.41794	0.000532638	0.0861515
chr12	1619680	1620110	Distal Intergenic	23576	-22952	Camsap3	-1.80859	0.000533469	0.0861515
chr13	43564523	43564942	Promoter (<=1kb)	8367	171	Cdk18	-1.86649	0.000520195	0.0861515
chr1	2651056	2651385	Distal Intergenic	14539	-27433	LOC108348767	1.87601	0.000542848	0.0864014
chr6	113351124	113351740	Distal Intergenic	32704	-460798	LOC120103595	1.44579	0.000541573	0.0864014
chr10	100285393	100285959	Distal Intergenic	6526	-4994	Cd300le	1.43124	0.000543914	0.0864014
chrX	83891100	83892215	Distal Intergenic	1062	-216988	Tgif2lx2	1.20239	0.00054126	0.0864014
chr20	41766375	41766909	Distal Intergenic	16273	-86915	LOC102550301	0.9152	0.000545459	0.0864014
chr8	62038914	62039652	Distal Intergenic	16953	-118052	LOC102551666	-0.962451	0.000543366	0.0864014
chr1	95350958	95351519	Promoter (2-3kb)	6547	2094	Ptov1	-1.4562	0.000552015	0.0871666
chr1	166853985	166854441	Intron (XM_039082749.1/Tead1, intron 1 of 11)	161542	4936	Tead1	-1.3984	0.000557843	0.0878125
chr2	203525348	203526315	Distal Intergenic	4205	102641	S1pr1	1.28094	0.0005599	0.0878626
chr9	57318171	57318647	Distal Intergenic	25094	-204730	LOC108351933	1.25234	0.000563515	0.0878871
chr15	19878511	19878981	Distal Intergenic	11427	-143541	Cdkn3	-2.21188	0.000563535	0.0878871
chr11	33806719	33807210	Distal Intergenic	2463	7703	LOC102549457	1.72088	0.000566887	0.0881378
chr3	157264608	157265094	Intron (XM_039105144.1/Nfatc2, intron 3 of 9)	118056	48931	Nfatc2	-1.21444	0.000569509	0.0882739
chr7	44635533	44636620	Distal Intergenic	4546	276769	LOC120093800	-1.02821	0.000573678	0.088378
chr13	83987771	83988229	Intron (XM_039091412.1/LOC120093159, intron 1 of 4)	19395	4951	LOC120093159	-1.85174	0.000572139	0.088378
chrY	2968812	2969350	Distal Intergenic	1832	267641	LOC108353309	1.51728	0.000577853	0.0884815
chr11	80350010	80350471	Promoter (1-2kb)	11736	1740	Abcf3	-1.59598	0.000577226	0.0884815
chr2	190740258	190740586	Distal Intergenic	861	-3499	LOC120100607	1.76059	0.000587203	0.0896416
chrX	41808417	41808745	Distal Intergenic	43321	57924	Prkx	2.18964	0.000603478	0.0912987
chrUn_NW_023637853v1	50411	50897	Distal Intergenic	5558	24393	LOC120099729	1.51229	0.000602751	0.0912987
chr5	1784155	1784878	Distal Intergenic	19079	166813	Gdap1	-1.2438	0.000601914	0.0912987
chr2	173214329	173215490	Exon (XM_039102056.1/Pear1, exon 8 of 23)	12657	-6882	Lrrc71	-1.11204	0.000606693	0.0915111
chrX	47872727	47873225	Intron (NM_001370876.1/Dmd, intron 9 of 78)	1826516	195024	Dmd	1.25266	0.00061248	0.092109
chr11	33561604	33562344	Intron (XM_039088793.1/Hlcs, intron 5 of 10)	314	27991	LOC108352309	-1.06245	0.000623273	0.093454
chrX	145111337	145111795	Distal Intergenic	13536	-134653	Slitrk2	1.57301	0.000639286	0.0947912
chr2	195203772	195204473	Distal Intergenic	1355	-9943	Ubl4b	-1.18104	0.000634447	0.0947912
chr3	151997836	151998605	Exon (XM_006235526.4/Jph2, exon 4 of 6)	61383	59872	Jph2	-1.31238	0.000638511	0.0947912
chr3	133901440	133901957	Intron (XM_017592238.2/Ralgapa2, intron 3 of 42)	276866	36863	Ralgapa2	-1.31774	0.000639695	0.0947912
chr7	121002457	121002936	Distal Intergenic	57717	-81728	Syt10	1.36186	0.000644902	0.0950303
chr5	60904754	60905170	Promoter (<=1kb)	504	351	LOC120102869	-2.31003	0.00064507	0.0950303
chr20	1754679	1755226	Distal Intergenic	22880	-23504	Trim26	-1.35431	0.000647224	0.0950705
chr10	4871690	4872310	Promoter (<=1kb)	247	0	Prm1	-1.06752	0.000654131	0.0958064
chr4	105035389	105035934	Distal Intergenic	1137	-24295	Tmsb10	-1.27243	0.000663664	0.0969218
chr3	1599125	1599451	Distal Intergenic	61201	-6449	LOC100910078	0.988727	0.000668453	0.0970602
chr15	99372678	99373202	Intron (XM_039093417.1/Clybl, intron 1 of 8)	803	38740	LOC102555437	-1.61318	0.000666712	0.0970602
chr6	15324001	15324522	Distal Intergenic	8575	-17790	Cyp1b1	1.59832	0.000672962	0.0971586
chr15	93985826	93986189	Distal Intergenic	997666	-44029	Gpc6	1.57117	0.00067566	0.0971586
chr16	68953177	68953902	Intron (XM_039094578.1/Ank1, intron 2 of 43)	755	5047	LOC120097525	1.10483	0.000672989	0.0971586
chr2	174642140	174642786	3' UTR	5180	6582	Muc1	-1.02611	0.000676822	0.0971586
chrX	143462861	143463265	Distal Intergenic	1295	-68642	Ctag2	1.80062	0.000689662	0.0984425
chr3	25729649	25730615	Intron (XM_039106103.1/Lrp1b, intron 5 of 91)	2120736	984422	Lrp1b	0.91729	0.000688646	0.0984425
chr9	4283270	4283920	Promoter (1-2kb)	129	-1662	LOC120094889	-1.6674	0.000693197	0.0986683
chr19	32539118	32540195	Intron (XR_005496700.1/LOC108353192, intron 2 of 10)	208	-10456	LOC120098735	1.82587	0.000704377	0.0989178
chr2	160210970	160211383	Intron (XM_039103711.1/Wdr49, intron 5 of 18)	215104	53198	Wdr49	1.61214	0.000706222	0.0989178
chr3	2996906	2997440	Distal Intergenic	153	-21503	LOC120101968	1.41817	0.00070796	0.0989178
chr14	9440245	9440847	Distal Intergenic	70301	-14152	Tmem150c	-1.29417	0.000708653	0.0989178
chr7	115328484	115329021	Exon (NM_001004241.1/Samm50, exon 8 of 15)	24211	11013	Samm50	-1.39551	0.000700588	0.0989178
chrX	99290029	99290554	Distal Intergenic	915	16283	Bex3	-1.451	0.00069861	0.0989178
chr5	142571773	142572177	Distal Intergenic	12098	-8557	RGD1562036	-2.1781	0.000703903	0.0989178
chr6	21199503	21199843	Intron (XM_039111899.1/Memo1, intron 5 of 10)	69291	34431	Memo1	-2.03234	0.000717333	0.0998535
chrY	2797591	2798112	Distal Intergenic	1832	96420	LOC108353309	2.05207	0.00071966	0.0999023
chr1	85287683	85288020	Promoter (1-2kb)	16435	-1559	Zfp14	1.56499	0.000722518	0.0999868
chr11	66861254	66861692	Intron (NM_147139.2/Itgb5, intron 9 of 14)	10410	55146	Umps	-1.68806	0.000724227	0.0999868
