# Supplementary material for: Prenatal nicotine exposure leads to epigenetic alterations in peripheral nervous system signaling genes in the testis of the rat
Source: Epigenetics Chromatin. 2024 May 7;17:14. doi: 10.1186/s13072-024-00539-5 (PMC11075221; doi:10.1186/s13072-024-00539-5)
Supplement: Supplementary file 2 — Additional file 2. Additional information; Differentially expressed genes in the pituitary gland. [file 13072_2024_539_MOESM2_ESM.xlsx]

## Sheet: DEGs RNA0seq
1.GeneID	2.Base mean	3.log2(FC)	4.StdErr	5.Wald-Stats	6.P-value	7.P-adj
RT1-CE16	1556.19944010686	1.26108371072799	0.181703397858224	6.9403419286191	3.9115203131385e-12	6.98401951910879e-08
LOC310926	122.070304457857	-2.18986477125634	0.340665464853409	-6.42819715288327	1.29126200410682e-10	1.15277415416637e-06
Corin	575.41581431744	-2.01214532185141	0.369797628755735	-5.44120666382234	5.2920877355965e-08	0.000243091318931059
Tnni3k	49.788561116269	-3.06957213666635	0.568507564748289	-5.39935143699525	6.6882242568154e-08	0.000243091318931059
Shisal1	1392.66937281818	0.965274399963161	0.178880980159549	5.39618241750578	6.80737381492745e-08	0.000243091318931059
Slc6a2	131.128089834488	-1.60386171016395	0.31150291715426	-5.14878552283249	2.62178459533366e-07	0.000780199399161375
LOC103691830	98.9062898640244	-1.50509094785235	0.295744596132554	-5.08915790020983	3.59657051764878e-07	0.000917382379894557
Hp	107.120703372233	-1.67801676843432	0.334030665124456	-5.02354108060442	5.07273680022577e-07	0.00113217144460039
Sema3c	827.908870304981	-1.42137262231681	0.286734539186433	-4.95710292296752	7.15520772404108e-07	0.0014195137101417
Edil3	214.649556055942	-1.45937581317434	0.297956026501419	-4.8979570251028	9.68382064272659e-07	0.00172904617575883
Acta2	75.0368962777313	2.08674392350635	0.429685959993614	4.8564396275302	1.19515197795859e-06	0.00193994896058642
Optc	152.643179030105	1.6557529340439	0.344004839403166	4.81316756158593	1.48556628372492e-06	0.00204036815353141
Slc16a9	551.672318798437	-1.33882963057468	0.277296643308425	-4.82814943088064	1.3780767194302e-06	0.00204036815353141
Cldn11	3431.43455922838	-1.31472103467095	0.275923999940032	-4.76479405545255	1.89046635853323e-06	0.00241101977368649
Gda	1917.59244655522	-1.02455022489633	0.226710463672542	-4.51920131210256	6.20733515955214e-06	0.00738879795158689
RT1-A2	8159.38196209004	-0.805839313327599	0.180815720428001	-4.45668834225328	8.32354742798511e-06	0.00928855870791713
Tns1	7453.0294603623	0.819877628589885	0.184710759656682	4.4387107178476	9.04993553670315e-06	0.00950509405928439
Cldn1	711.739452927285	-1.17940742849338	0.270432709817531	-4.36118629765299	1.29359163186066e-05	0.0128317103260401
Cd300lg	18.5279823250023	3.38700156423173	0.784611431821511	4.31678844694967	1.5831575710547e-05	0.0148775149637798
Spib	51.1746105725854	-2.27969161403624	0.5298127961748	-4.30282475337592	1.68634232071217e-05	0.0150548210681579
Clec3b	402.994796840869	-1.15622420646531	0.269962452561924	-4.28290747655026	1.84466891736261e-05	0.015684077866433
Efemp1	1369.59924739095	-1.32647353483104	0.311266381776884	-4.26153806671565	2.03024762362036e-05	0.016477305145337
Igfbp4	2937.53591506074	1.06952770733462	0.254571488884343	4.20128629494926	2.65402705991619e-05	0.0194867080980353
Slc4a1	1071.09304670525	-1.48626007581596	0.354747838820811	-4.18962404607259	2.79417003920494e-05	0.0194867080980353
Mcam	459.379833177156	1.01721466520858	0.243160753149289	4.18330117847618	2.87306362099509e-05	0.0194867080980353
Erbb4	445.495593678658	1.05881391066833	0.252641789644755	4.1909690085601	2.77765603122378e-05	0.0194867080980353
Il13ra2	558.890916269732	-1.12569032999996	0.269462267454558	-4.17754344841546	2.94674387368778e-05	0.0194867080980353
Foxd1	384.457648578877	-1.12528411801868	0.271731323823127	-4.14116452305344	3.45546987970126e-05	0.0220347909650236
Plac8	452.57816874945	-1.04223859923137	0.253954386270954	-4.10403858163475	4.05999710404593e-05	0.0249969821699104
LOC100911361	481.287280807874	1.00119796282	0.247829860868436	4.03986008510692	5.34830974480927e-05	0.0301678587315115
Cyyr1	435.590157741394	0.967479609967223	0.240064370666735	4.03008412818706	5.57568937630849e-05	0.0301678587315115
Thbd	2556.20040362745	-1.15728453638376	0.286289856044562	-4.04235257362254	5.29175837001775e-05	0.0301678587315115
LOC102549865	15.9343107331757	-4.4496369228984	1.10213645909424	-4.03728312059943	5.40737956939225e-05	0.0301678587315115
Sema3d	216.257774817942	-1.12354272361287	0.280523910185479	-4.00515850099907	6.19759104758252e-05	0.03254646710429
Guca2a	59.0048724095222	-2.36932421222277	0.594749474014082	-3.98373485937151	6.7840560642581e-05	0.0346083774363795
Tekt3	55.5743321353607	2.08140471143169	0.528852480242583	3.93570000934279	8.29545435483443e-05	0.0411431493071024
Ctxn3	6937.57225497168	-0.902211081234354	0.23104292436968	-3.9049500593698	9.4244845543352e-05	0.0454795058696365
Alox15	1012.5133362527	-1.3520145794377	0.347411766667571	-3.89167756868583	9.95534891152265e-05	0.0455776294398043
Tspan8	198.359879549439	-0.993965235905037	0.255153284949943	-3.89556119608665	9.79716210130686e-05	0.0455776294398043
Hemgn	136.745592800746	-1.44936417727192	0.373846885305927	-3.87689247721263	0.000105799084685596	0.0460742111478371
Cldn19	75.9621249847306	1.66421228194049	0.42908414282789	3.87852198632291	0.000105093029867316	0.0460742111478371
RGD1310507	192.943377338583	-1.11657356909761	0.289084965565582	-3.86244081186678	0.000112259768817525	0.0477237660056405
LOC120094606	632.727332812326	-1.05976482788491	0.2755164381096	-3.84646678490864	0.000119833367127997	0.0497587155830323
Slpi	118.069567672558	-1.23523140777453	0.322085592942016	-3.83510295040395	0.000125511711003781	0.050932081817557
Grap2	68.8379731613601	-1.3448901397873	0.35516375498244	-3.78667620476586	0.000152675841459723	0.060578381094741
Neil2	477.899055955135	-0.908556724723438	0.243099992844471	-3.73737865679292	0.000185948780128925	0.0691690722750408
Cdk11b	2254.909478855	0.672362336896266	0.179810264503032	3.73928784741279	0.000184542317837926	0.0691690722750408
Igfbp6	3309.1403534853	-1.31894553675487	0.352670605103964	-3.73987941627869	0.000184108554384034	0.0691690722750408
Col4a2	1557.20983030197	0.772278268420166	0.208123105838145	3.71068010594056	0.000206703173503704	0.0753201053654825
Cd5l	21.2111521400514	-3.52950935555903	0.953869886628379	-3.7002000011078	0.000215429616759216	0.0754214864163884
RGD1565415	31.5594771966945	-2.16853050220982	0.585470334446174	-3.70391183741383	0.00021230006770911	0.0754214864163884
Gypa	182.040420045145	-1.437093012525	0.389583500887057	-3.68879331196735	0.000225320165997187	0.0773671454592264
Napsa	101.819261383892	-1.28307742030689	0.349594539902271	-3.67018724224231	0.000242372861517713	0.0788161015808911
Gjb2	290.862743015214	-1.21115529809971	0.330037069856601	-3.6697553357444	0.00024278272679636	0.0788161015808911
Slc6a6	3775.2042667167	0.967570847230257	0.263347507342135	3.67412191212887	0.000238668765099844	0.0788161015808911
Mcpt9	34.5550437917123	-1.85506361242608	0.508376690554616	-3.64899423378812	0.000263269012569197	0.083940503918268
LOC691277	49.6705958842805	-1.95047692846915	0.542156790065882	-3.59762519663755	0.00032113592994359	0.0986448875973367
Ctse	104.785022046593	-1.14227804205254	0.317086026843439	-3.60242314498627	0.00031526462578771	0.0986448875973367
Creb3l1	2713.99210315203	0.932673332848038	0.259718372956396	3.59109493191159	0.000329291657530411	0.0986448875973367
Chga	76433.1955552012	0.601897586085955	0.167689234970414	3.58936330165828	0.000331486600719138	0.0986448875973367
